# Supplementary material for: A Comparative Analysis of Morphological Characteristics between Endangered Local Prickly Pear and the Newly Introduced Dactylopius opuntiae-Resistant Species in Eastern Morocco
Source: Scientifica (Cairo). 2024 Feb 9;2024:7939465. doi: 10.1155/2024/7939465 (PMC10872770; doi:10.1155/2024/7939465)
Supplement: Supplementary Materials — The supplementary material provides additional context and detailed information supporting the findings presented in the original manuscript. This includes tables and figures that complement and enhance the understanding of the research. The supplementary material provides detailed statistical analyses. A set of supplementary tables accompanies this section, offering a comprehensive overview of statistical parameters and ensuring a thorough examination of the study's outcomes. [file 7939465.f1.zip]

Archive with 2 entries (2 files):
- supplemental (1) (1).docx
- Supplemental 2.docx
